# Supplementary material for: Evaluating Transmission Heterogeneity and Super-Spreading Event of COVID-19 in a Metropolis of China
Source: Int J Environ Res Public Health. 2020 May 24;17(10):3705. doi: 10.3390/ijerph17103705 (PMC7277812; doi:10.3390/ijerph17103705)
Supplement: Supplementary file 1 [file ijerph-17-03705-s001.zip]

Archive with 3 entries (2 files):
- Supplementary/Supplementary Material.pdf
- Supplementary/Supplementary Material.xlsx
- Supplementary/
