# Supplementary material for: Evaluating Transmission Heterogeneity and Super-Spreading Event of COVID-19 in a Metropolis of China
Source: Int J Environ Res Public Health. 2020 May 24;17(10):3705. doi: 10.3390/ijerph17103705 (PMC7277812; doi:10.3390/ijerph17103705)
Supplement: Supplementary file 1 [file ijerph-17-03705-s001.zip › Supplementary/Supplementary Material.xlsx]

## Sheet: Sheet1
Chain Size	Chain Type	The Number of primary case	All cases ID	PrimaryID	Onset of symptoms of primary case	Date of confirmed of primary case
1	Simple	1	4	4	2020-01-14	2020-01-22
16	Ordinary	1	2,5,6,47,22,62,28,12,13,16,17,11,20,35,44,33	2	2020-01-18	2020-01-21
4	Ordinary	1	3,9,21,55	3	2020-01-14	2020-01-22
1	Simple	1	7	7	2020-01-24	2020-01-24
1	Simple	1	8	8	2020-01-23	2020-01-24
1	Simple	1	10	10	2020-01-24	2020-01-25
1	Simple	1	14	14	2020-01-25	2020-01-26
1	Simple	1	15	15	2020-01-25	2020-01-27
1	Simple	1	18	18	2020-01-23	2020-01-27
1	Simple	1	19	19	NA	2020-01-27
1	Simple	1	23	23	2020-01-24	2020-01-27
1	Simple	1	24	24	2020-01-23	2020-01-28
1	Simple	1	25	25	2020-01-27	2020-01-29
1	Simple	1	26	26	2020-01-27	2020-01-29
1	Simple	1	29	29	2020-01-29	2020-01-30
1	Simple	1	30	30	2020-01-29	2020-01-30
1	Simple	1	31	31	2020-01-26	2020-01-30
1	Simple	1	39	39	2020-01-27	2020-02-01
1	Simple	1	40	40	2020-01-31	2020-02-01
1	Simple	1	41	41	2020-01-31	2020-02-01
45	Ordinary	1	43,34,37,48,50,51,53,57,58,66,68,71,73,74,75,78,80,83,85,89,92,99,111,87,131,124,128,122,133,135,84,110,94,118,36,52,64,130,112,126,69,72,86,129,81	37	2020-01-25	2020-02-01
1	Simple	1	42	42	2020-01-27	2020-02-01
1	Simple	1	49	49	2020-01-31	2020-02-02
1	Simple	1	54	54	2020-01-27	2020-02-02
1	Simple	1	59	59	2020-02-02	2020-02-03
1	Simple	1	65	65	2020-01-28	2020-02-04
1	Simple	1	67	67	2020-01-26	2020-02-04
1	Simple	1	76	76	2020-02-03	2020-02-06
1	Simple	1	77	77	2020-01-27	2020-02-06
1	Simple	1	79	79	2020-02-04	2020-02-06
1	Simple	1	90	90	2020-02-01	2020-02-09
1	Simple	1	106	106	NA	2020-02-11
2	Simple	1	1,60	1	2020-01-14	2020-01-21
2	Simple	1	27,63	27	2020-01-28	2020-01-29
2	Simple	1	45,61	45	2020-01-25	2020-02-01
2	Simple	1	70,88	70	2020-01-22	2020-02-06
2	Simple	1	114115	114	2020-02-08	2020-02-13
10	Ordinary	1	93,96,97,107,117,119,125,121,127,134	93	2020-02-07	2020-02-10
3	Ordinary	1	102109120	102	2020-01-30	2020-02-11
4	Simple	1	32,38,46,56	32	2020-01-23	2020-01-31
4	Simple	1	82,91,98,132	82	2020-02-03	2020-02-08
5	Complex	2	116,95,101,104,123	95101	2020-02-01	2020/2/10,2020/2/11
5	Complex	2	113100103108105	100113	2020/2/9,2020/2/11	2020/2/10,2020/2/12
